# Supplementary material for: Web-Based Peer Support Interventions for Adults Living With Chronic Conditions: Scoping Review
Source: JMIR Rehabil Assist Technol. 2021 May 25;8(2):e14321. doi: 10.2196/14321 (PMC8188320; doi:10.2196/14321)
Supplement: Multimedia Appendix 1 [file rehab_v8i2e14321_app1.xlsx]

## Sheet: Data Abstraction Sheet Level 3
						Participant Population		SEX			Key Characteristics of Intervention
Ref ID	Study Title	Design of the Study	Year of Publication	Country of Study	Purpose of the Study	Chronic Disease Condition	Age (the mean and median age)	Females %	Males %	Education (if available)	Duration	Frequency	Delivery Setting (skype, text message etc.) 1) Online forum/disussion board/discussion forum/online message board 2) Multiple 3) Facebook or Twitter or Myspace 4) Online chatroom	Type of intervention (one on one vs. group)	Description of Intervention (more detail the better)	Single vs. Multicomponent Intervention	Type of support provided (emotional,informational,appraisal)	Underlying theories for the intervention and behavior change techniques (motivational interviewing, MI etc.)	Outcome	Reported Impacts	Comments
20948	Harkin, L. J.,Beaver, K.,Dey, P.,Choong, K. (2017). Navigating cancer using online communities: a grounded theory of survivor and family experiences Journal of Cancer Survivorship, 11(6), 658-669	qualitative - looked at experiences	2017	UK	explore the experiences of visitors to online cancer communities	Cancer	Mean age not reported n= 4 31–40 yrs, n=8 41–50 yrs, n=5 51–60 yrs, n=5 61–70 yrs	0.83	0.17	NA	NA	NA	Multiple	NA	Twenty-three in-depth interviews were conductedwith online cancer community visitors, including cancer survivors (n= 18), family members (n= 2), and individuals who were both a survivor and family member (n= 3). Interviewswere analysed using a grounded theory approach.	NA	Informational, emotional	Grounded Theory	Motivating and mediating factors to using online communities = experiencing a void after receiving the initial cancer diagnosis and during healthcare consultations, experiencing change in their lives as a result of the diagnosis, desire for greater control over what they perceived as the ‘chaos’ of the diagnosis, familiarity with the internet in their everyday lives	Online advice and information led participants on a ‘journey to become informed’. Online friendships normalised survivorship and cast participants on a ‘journey to recreate identity’. Participants navigated a ‘journey through different worlds’ as they discovered relevant and hidden communities.	patient experiences
1595	Erin Willis (2014). The making of expert patients: the role of online health communities in arthritis self-management. Journal of Health Psychology, 19(12), 1613	qualitative - ethnomethodology	2014	US	understand how patients with arthritis use online health communities to exchange disease-related information to better manage their chronic disease	Arthritis	Mean age not reported ages ranged from 21 to 83 yrs	0.75	0.25	NA	NA	NA	online discussion board	NA	Four online arthritis-related communities	Single (analzying posts on 4 diff online communities)	Psycosocial, informational	Social Learning Theory	People with arthritis use online health communities to seek information and share experience with others		Not a paper on a specific intervention - analysis of discourse of 20 members from 4 different online communities (5 members per community)
21421	Willis, E.,Royne, M. B. (2017). Online Health Communities and Chronic Disease Self-Management Health communication, 32(3), 269-278	content analysis	2017	US	examine the computer-mediated communication within online health communities for evidence of chronic disease self-management behaviors, including the perceived benefits and perceived barriers to participating in such behaviors	Arthritis	NA	NA	NA	NA	NA	NA	Web based community	group	4 online arthritis-related communities’: About.com, Arthritis Foundation, Creaky Joints, and WebMD	NA	Informational (patients actively seeking info about self management behaviours and using OHC)	Social Learning Theory	self-reported self-management behaviors were highest in the WebMD community (M = 2.94, SD = 1.65), followed by Creaky Joints (M = 1.88, SD = 1.51), About.com (M = 1.33, SD = 1.22), and the Arthritis Foundation community (M = 1.11, SD = .1.13); the specific types of self-management behaviors were: 27.8% (n = 545) posts included information, 29.3% (n = 575) posts included drug management, 22.7% (n …	WebMD had the highest number of each of the seven behaviors, while the Arthritis Foundation had the least number of each of the behaviors; certain communities might be identified more strongly with specific self-management behaviors	analyzing type of specific self managmenet behaviors from forums
3230	Redman K.,Thorne S.,Lauck S.B., T. Taverner (2017). 'What else can i do?': Insights from atrial fibrillation patient communication online. European Journal of Cardiovascular Nursing, 16(3), 194	content analysis	2017	Canada (but participants from across the world)	determine the content and dialogue on an online message board for atrial fibrillation with the purpose of elucidating information and support needs from patient perspectives	Atrial fibrillation	NA	NA	NA	NA	June 2013 to Sep 2013	NA	online discussion board	group	Electronic message board for AF; message board had an alternative health focus and was located by authors using Google	NA	Informational	NA	Found that individuals on the message board sourced information from a wide variety of credible scientific and also pseudoscientific resources to support biological rationales for complementary and alternative medicine use. In addition, peers regarded as ‘experts’ added additional credibility to material.
20999	Lovatt, M.,Bath, P. A.,Ellis, J. (2017). Development of Trust in an Online Breast Cancer Forum: A Qualitative Study Journal of Medical Internet Research, 19(5), e175	content analysis	2017	UK	examine how trust develops and influences sharing among users of an online breast cancer forum	Breast cancer	52 years (range 40-67 yrs)	1	0	NA	NA	NA	online discussion board	one on one	Content analysis of how trust forms in an online breast cancer forum	NA	Emotional	NA	Trust manifested on the BCC forum in 3 main intersecting dimensions: structural, relational, and temporal. The structural affordances of the forum (eg, the presence of moderators and security features) inclined users to trust the site as a safe space where they could share personal details	Within the forum’s structure, users conveyed and assessed trustworthiness relationally, that is, through their interactions with other users. Relational trust involved using appropriate language and tone in forum posts, behaving reciprocally, not falsely claiming expertise, and seeking similarities with other users. Trust was also necessarily a process that developed over time, from the initial d…	patient experiences
7172	Bender J.L.,Katz J.,Ferris L.E., A. R. Jadad (2013). What is the role of online support from the perspective of facilitators of face-to-face support groups? A multi-method study of the use of breast cancer online communities. Patient education and counseling, 93(3), 472	Mixed methods	2013	Canada	to explore the role of online communities from the perspective of breast cancer survivors who are facilitators of face-to-face support groups	Breast cancer	survey respondents 56 yrs interview respondents 56.2 yrs	NA	NA	Survey respondents: Secondary school or less 18.3%, College or technical school 46.5%, University 35.2%; Interview respondents: Secondary school or less 0%, College or technical school 50%, University 50%	NA	NA	Social Network	NA	Not about outcomes from one particular online support intervention - more about use of online communities in general. Survey results - 31.5% reported having used an online breast cancer community and 17.8% reported using Facebook to communicate with other breast cancer survivors; Users reported using online communities most frequently during treatment (73.9%); top three reasons reported for using…	Unclear	Informational	NA		The top three reasons reported for using online breast cancer communities were to address informational or symptom manage-mentneeds.The main reasons for not using online breast cancer communities related to lack of perceived need, trust, self-efficacy and awareness
12186	Jacqueline Lorene Bender (2012). The web of care: A multi-method study examining the role of online communities as a source of peer-to-peer supportive care for breast cancer survivors Dissertation Abstracts International, #volume#(#issue#), #Pages#	multi-methods	2012	Canada	examine the role of online communities as a source of peer-to-peer supportive care for breast cancer survivors	Breast cancer	56 yrs	1	0	Study 2: Secondary school or less 18.3%, College or Technical school 46.5%, University 35.2%; Study 3: College/ technical degree 50.0% University degree 50.0%	NA	NA	Social Network	NA	An analysis of Facebook (www.Facebook.com) identified620 public breast cancer groups containing a total of 1,090,397 members as of 2008-11-23. The majority of groups were created for fundraising andawareness purposes (92.6%), rather than supportive care (7.4%).	Unclear	Informational, emotional	Social Comparison Theory	Study 1) There is a wide range of active and thriving online communities available for breast cancer survivors with extensive archives of personal illness experiences; Study 2) support oriented facebook groups, 47% (27/57) of which were established by high school or college students, were associated with the greatest number of user-generated contributions; Study 3) Two-thirds (68.6%) of the 73 re…	About one-third (31.5%) used online communities predominantly during and while recovering from treatment. Reasons for non-use included lack of need, self-efficacy, trust and awareness. Study 4) Unmet needs drove use of online support communities, particularly during periods of stress, uncertainty or insufficient local support. Online communities served as a unique supportive care resource due to …	Series of 4 studies presented in dissertation - only extracted information from studies 3 and 4
21018	Ahola Kohut, S.,Stinson, J.,Forgeron, P.,Luca, S.,Harris, L. (2017). Been There, Done That: The Experience of Acting as a Young Adult Mentor to Adolescents Living With Chronic Illness Journal of Pediatric Psychology, 42(9), 962-969	qualitative - looked at experiences	2017	Canada	explore the perceived benefits and challenges of acting as a young adult peer mentor to adolescents with chronic illness	chronic pain, juvenile idiopathic arthritis	19.83 +/- 1.12 yrs	0.83	0.17	NA	2-3 months	10 interactions over 2–3 months	Videoconferencing - Skype	one on one	iPeer2Peer - Skype-based peer-mentorship program that provides modeling and reinforcement by young adults who have learned to function successfully with their chronic illness (peer mentors) to adolescents with the same chronic illness (mentees); matched by sex and, when possible, by diagnosis and symptom profile; mentors are young adults nominated by their health care team based on maturity, emot…	single	emotional,informational,appraisal	developed based on a conceptual framework for developing peer support interventions in health care contextS	Four themes: social connection (relationships developed with mentees and other mentors), personal growth (personal and professional growth - skills and confidence, self-efficacy), mentor role in mentee growth, and logistics of mentoring (scheduling, technological, and program-related issues)
678	YliUotila T,Rantanen A, T. Suominen (2014). Online social support received by patients with cancer. CIN: Computers, Informatics, Nursing, 32(3), 118	content analysis	2015	Finland	describe what kind of social support patients with cancer received from the Internet and what the meaning of social support was to them	Cancer	Mean age not reported most frequent age range reported was 51-60 yrs	0.87	0.13	24% with university degree, 39% Polytechnic or college, 34% Vocational 25, 3% No education	21 days (data collected in May 2010)	NA	Multiple - general Internet, discussion forums, Facebook or Twitter, or other cancer-related Web pages	NA	Responses of the participants may include the general Internet, discussion forums, Facebook or Twitter, or othercancer-related Web pages (eg, home pages of cancer patients). These responses are not distinguished in this studyand the word ‘‘Internet’’ is used as an umbrella concept.	single	Informational, Emotional	La Coursiere’s theory of online social support		People who had gone through the same experiences,who were the same age, and who had had the same treat-ments were highly valued in the present study	Not about a particular online intervention - descriptive study about online support in general; 3 major kinds of support received - disease-related information from reliable sources, supportive interaction enhancing positive emotions, and practical tips for daily life with cancer; Participants sought peer support from patientswho had gone through the same experiences. The participants looked for …
11915	Erin E. Donovan, Leah LeFebvre, Sarah Tardif, Laura E. Brown, Brad Love (2014). Patterns of social support communicated in response to expressions of uncertainty in an online community of young adults with cancer. Journal of Applied Communication Research, 42(4), 432	content analysis	2014	US	gain insight into the patterns of social support that occur in response to adults and young adults’ (cancer survivors) expressions of uncertainty	Cancer	NA	NA	NA	NA	NA	NA	online discussion board	group	discussion board of an online community dedicated to the experiences of AYA survivors, in which approximately 6,000 users from around the world participate. Membership is open to AYAs with any type of cancer, and also includes a small proportion of family, friends, and professionals involved in AYA cancer survivorship	single	Emotional, Informational, Esteem support	NA	Informational support was present in 82% (n = 416) of replies to posts of uncertainty, Emotional support was present in 55% (n = 279) of replies, Esteem support occurred in 50% (n = 254) of replies, network support (communicating a sense of belonging, welcome, and inclusivity, and reinforced the presence of others) was observed in 24% (n = 120) of replies, Sixty-seven percent of support messages …		analyzing type of support
11897	Andrea Lewallen (2014). Linguistic predictors of peer responsiveness in an online cancer support group Dissertation Abstracts International, #volume#(#issue#), #Pages#	content analysis	2014	US	identify linguistic and qualitative characteristics of participants’ messages that predict how other participants respond in an asynchronous discussion board for cancer-related distress	Cancer	53.56 yrs	0.786	0.214	average years of education 16.56 (SD = 8.3)	12 weeks	weekly	online discussion board	group	The first visible page included an asynchronous discussion board for communication with peers and facilitators. Facilitators sent each new participant a welcome message encouraging them to complete their profiles and use the discussion board to become familiar with the group. To facilitate communication, participants were able to select a personalized avatar, as well as an emoticon to represent t…	Unclear	Emotional, informational	NA	Messages were more likely to receive a reply if they had higher word count, OR=1.30, p=.001, or fewer second person pronouns, OR=.923, p=.040. Messages were less likely to receive a reply if they evidenced high levels of positive emotion, OR=.94, p=.03. The most common message topics related to self-disclosure (51%), the group (38.5%), medical experiences (30.9%,), and experiences related to the …	Several types of message topics were associated with greater likelihood of a reply: self-disclosure (p<.001), medical experiences (p=.01), relationship issues (p=.05), and introductory posts (p<.01).	analyze content
11696	Jessica Gall Myrick, Avery E. Holton, Itai Himelboim, Brad Love (2016). #Stupidcancer: Exploring a typology of social support and the role of emotional expression in a social media community. Health communication, 31(5), 596	content analysis	2016	US	explore the intersections of social support, emotional expression, and message sharing in an online grass-roots cancer community	Cancer	NA	NA	NA	NA	2 years	weekly	Social Network	group	Stupid Cancer aimed to engage the full spectrum of individuals affected by cancer. The organization was particularly interested in engaging younger people and those not otherwise well represented by medical or advocacy groups that tend to be diagnosis specific or treatment specific	single	informational, emotional	NA	Two-thirds (66.6%) of all tweets in the sample expressed some form of informational support (n = 1,304). The next most common form of social support was information reception, present in 12.9% of tweets (n = 252). Emotional expression, present in 12.0% of tweets, was nearly as common as information reception (n = 234), while emotional reception was the least frequent type of social support found …	hope was positively related to information giving, encouragement, detailed explanations, giving thanks, and religion, and negatively related to link giving. Sadness was positively related to detailed explanation, religion, and empathy, and negatively related to information giving, giving thanks, and link giving. Fear was positively related to information seeking, detailed explanations, and empath…	analyze content
22175	McGill, B. C.,Sansom-Daly, U. M.,Wakefield, C. E.,Ellis, S. J.,Robertson, E. G.,Cohn, R. J. (2017). Therapeutic Alliance and Group Cohesion in an Online Support Program for Adolescent and Young Adult Cancer Survivors: Lessons from "recapture Life" Journal of Adolescent and Young Adult Oncology, 6(4), 568-572	RCT	2017	Australia	examine whether online service delivery impacts critical therapeutic elements such as collaborative patient–therapist rapport and group cohesion	Cancer	20.5 yrs	0.51	0.49	NA	6 weeks	weekly	Videoconferencing	group	‘‘ReCaPTure LiFe’’ (Resilience and Coping skills for young People and their families To Live well Following cancer); an online cognitive-behavioral therapy (CBT) group intervention for AYA cancer survivors. Six weekly modules provide CBT skills tailored to common early survivorship concerns (e.g., worry about relapse). Recapture Life is delivered using WebEx videoconferencing software, allowing ‘…	multi-component	informational, emotional	NA	Participant-rated alliance and group cohesion were high throughout the program, and therapist-rated participant openness, trust, and motivation strengthened over time. 25participants completed four itemsfrom the Working Alliance Inventory (WAI) after the first and last modules of the intervention.Participants also completed four items from the well-validated California Psychotherapy Alliance Scal…	At the last module of the intervention, participants’ ratingsof their comfort sharing important things with the group weresignificantly correlated with confidence in their group lead-er’s ability to help (r=0.73,p<0.001), perceived apprecia-tion by their group leader (r=0.67,p<0.01), and belief in the ‘‘correctness’’ of the intervention for addressing their con-cerns (r=0.72,p<0.01). Participants…
23455	Fasciano, K. M.,Souza, P. M.,Braun, I.,Trevino, K. (2015). An innovative website in the United States for meeting the emotional and supportive care needs of young adults with cancer Journal of Adolescent and Young Adult Oncology, 4(1), 44-49	Survey	2015	US	this paper aims to describe the development and content of a website specific to the needs of YAs (ages 18–39) with cancer and to report preliminary data on the perceived helpfulness and emotional impact of the website on participants.	Cancer	33.6 yrs	0.73	0.27	NA	NA	NA	Social Network	group	Website includes social networking features: private messaging, video chat, personal blog posting, an activity feed in which users can post comments, and forums in which YAs can engage in topic-specific discussions	multi-component	informational, emotional	NA	79% of respondents found the social networking component helpful; 82% reported that the website helped them feel ‘‘moderately’’ or ‘‘extremely’’ connected to other YAs with cancer; Almost a third of respondents reported that the website helped decrease their worry (n = 10/34; 29%), sadness (n = 10/34; 29%), or fear (n = 10/34; 29%) about their cancer; 27% indicated that the website increased thei…	respondents reported an increase in these feelings when other website users shared negative treatment outcomes or a cancer recurrence.
2688	C. -J Wu, A. M. Chang, M. Courtney, K. Kostner (2012). Peer supporters for cardiac patients with diabetes: a randomized controlled trial International nursing review, 59(3), 345	RCT	2012	Australia	To evaluate the effectiveness of the peer support based Cardiac-Diabetes Self-Management Program	DIabetes	control group = 71.5 yrs intervention group = 62.7 yrs	control - 7.7% intervention - 46.7%	control group - 92.3% intervention group - 53.3%	NA	4 weeks (but peer support aspect only occurred at weeks 3 and 4)	NA	Text Message	one on one	Self management programme; includes a digital videodisc (DVD) depicting models of successful selfmanagement, and the use of peers in collaboration with research nurses for programme follow-up. The Peer-CDSMP commenced in the CCU and continued as patients transitioned to home. A registered nurse (research nurse) conducted the initial three face-to-face sessions while the patient was in the hospita…	multi-component	informational, emotional	Bandura’s self-management theory	The Diabetes Management Self-Efficacy Scale (Australian English version; McDowell et al.2005), Diabetes Knowledge Questions (Persell et al. 2004) and Summary of Diabetes Self-Care Activities (Toobert et al. 2000).	no statistically significant differences in baseline outcome data of knowledge, self-efficacy and self-care behaviour levels between the control and intervention groups.. The significantly higher mean differences in knowledge scoresat week 4 for the intervention compared to the control group provides partial support for the short-term effectiveness of the Peer-CDSMP. The significant improvement i…
20874	Brady, E.,Segar, J.,Sanders, C. (2017). Accessing support and empowerment online: The experiences of individuals with diabetes Health Expectations, 20(5), 1088-1095	qualitative - looked at experiences	2017	UK	explore the use of online discussion groups by those with diabetes (specifically, experiences of empowerment)	Diabetes	mean age of 52 yrs age range=20-82 years	0.62	0.38	NA	NA	NA	online discussion board	NA	Semi-structured interviews were conducted with 21 participants with type 1 and 2 diabetes and analysed using thematic analysis.	NA	Appraisal	NA	Forums allowed participants to communicate with people who had a shared understanding of living with diabetes. This enabled forum users to access to a form of emotional support by venting to people with similar lived experiences; sense of shared experiences also meant that forums provided participants with information that they could not access via their health-care professionals; empowerment	Forums play a valuable role in empowering individuals with diabetes and supporting them to take an active role in managing their condition - accessing shared experiences online provide practical advice, support and motivation and empowered interviewees to engage not just with their own diabetes but also with formal health-care systems
3345	Huber J.,Maatz P.,Muck T.,Keck B.,Friederich H.C.,Herzog W., A. Ihrig (2017). The effect of an online support group on patients treatment decisions for localized prostate cancer: An online survey. Urologic Oncology: Seminars and Original Investigations, 35(2), 37.e19	qualitative - looked at experiences	2016	Germany	analyze the effect of an online support group (OSG) on the final treatment decision for localized prostate cancer	Prostate cancer	Treatment decision unchanged: 65.0 +/- 8.3 yrs Treatment decision changed: 66.2 +/- 8.6 yrs	0	1	NA	July to Oct 2013	NA	online discussion board	group	Largest German prostate cancer OSG; present since June 2000; at the time of data collection 3,357 users were registered with more than70,000 postings; freely accessible with use of the German language as the only prerequisite; group is maintained by the umbrella organization of regional prostate cancer support groups in Germany	single	Informational	NA		200 (29.2%) of 686 patients revised their initial treatment decision; After revising their decisions, these patients more frequently underwent external beam radiation therapy(44.5%vs.36.4%, P = 0.048) and active surveillance(10.5%vs.3.7%, P = 0.001) and less frequently underwent radical prostatectomy(52.5%vs.74.9%, P = 0.001); Engaging longer in the OSG, demanding a more active role in the decisi…
21325	White, K.,Gebremariam, A.,Lewis, D.,Nordgren, W.,Wedding, J.,Pasek, J.,Garrity, A.,Hirschfeld, E.,Lee, J. M. (2018). Motivations for Participation in an Online Social Media Community for Diabetes Journal of Diabetes Science and Technology, 12(3), 712-718	survey	2018	US	describe individuals’ motivations for participation in an online social media community and to assess their level of trust in medical information provided by medical professionals and community members	Diabetes	41 yrs	0.748	0.252	associate’s degree or higher (84.0%)	NA	NA	Social Network	NA	CGM in the Cloud is a private Facebook group that was originally created in 2014 with the purpose of sharing information about Nightscout, a do-it-yourself (DIY) mobile technology system for remotely displaying blood glucose values from a continuous glucose monitoring (CGM) system; the group has over 24 000 members and is one of the largest type 1 diabetes communities on Facebook	NA	Informational, emotional	NA	Respondents indicated using the group for informational purposes - very or extremely likely to use CGM in the Cloud to learn more about Nightscout (88.9%), to learn more about the latest technology in diabetes (79.6%), and to receive technical assistance from others using Nightscout (62.8%), share general information about diabetes and/or technology in the Facebook group (53.2%), to learn more ab…
11922	S. Cameron Sepah, Luohua Jiang, Anne L. Peters (2014). Translating the diabetes prevention program into an online social network: Validation against CDC standards. The Diabetes educator, 40(4), 435	quasi-experimental	2014	US	evaluate the efficacy of Prevent, an online social network-based translation of the Diabetes Prevention Program (DPP) lifestyle intervention, against the Centers for Disease Control and Prevention (CDC) Diabetes Prevention and Recognition Program (DPRP) outcome standards and weight loss outcomes of other DPP translations	Diabetes	43.6 ± 12.4 yrs	0.62	0.38	51.7% college-graduated or with higher education	16-week intensive + post-core lifestyle change maintenanceintervention; entire intervention (core plus postcore) totaling 12 months.	Variable	Social Network	group	Prevent places participants into a private online social network of 10 to 15 people where they can message and support each other on a group discussion forum, asynchronously complete weekly DPP-based lessons at any time, privately message and call a health coach, track weight loss and physical activity using a wireless weight scale and pedometer, and track their engagement and progress using the …	multi-component	Emotional, informational	NA		an average of 5.0% and 4.8% weight loss at 16 weeks and 12 months, respectively. They also had a 0.37% reduction in their A1C level at final measurement; One hundred forty-four of these same participants also met inclusion criteria for the postcore program and achieved an average of 5.4% and 5.2% weight loss at 16 weeks and 12 months, respectively, and a 0.40% reduction in A1C at final measurement
21332	Kim, S. E.,Castro Sweet, C. M.,Gibson, E.,Madero, E. N.,Rubino, B.,Morrison, J.,Rosen, D.,Imberg, W.,Cousineau, M. R. (2018). Evaluation of a digital diabetes prevention program adapted for the Medicaid population: Study design and methods for a non-randomized, controlled trial Contemporary Clinical Trials Communications, 10(#issue#), 161-168	non RCT	2018	US	describe the study design and methodology of a digital diabetes prevention program and early lessons learned related to recruitment, enrollment, and data collection	Diabetes	48 yrs	0.81	0.19	Less than 8th grade 46 (20%); Some high school 41 (18%); High school diploma or GED 46 (20%); Some college 60 (26%); 2-year college degree 11 (5%); 4-year college degree 17 (7%); Some graduate level education 6 (3%); Prefer not to answer 3 (1%)	12 months	Variable	Web based community	group	The Omada Health Program is a digital intensive lifestyle intervention that includes virtual group support, personalized health coaching, weekly lessons, and digital tracking tools. The program is 12 months long, with an initial intensive 16-week phase (considered the “Core” program by DPRP standards) followed by a 36-week maintenance phase. Participants are placed into small virtual groups with …	multi-component	Emotional, informational, appraisal	NA	shows participants' use of different technology devices andcomfort with computers. The majority of the sample (60%) used acomputer at least once a week. Similarly, overall comfort with usingcomputers was high (61% reported feeling very comfortable)		No results of outcomes of the intervention - more about feasibility of trial; there was interest and receptivity to the program however challenges and barriers at different phases of the intervention related to referrals, enrollment, and data collection
1509	Suzanne E. Mitchell, Morgan Mako, Ekaterina Sadikova, Linda Barnes, Abriella Stone, Milagros C. Rosal, John Wiecha (2014). The comparative experiences of women in control: diabetes self-management education in a virtual world. Journal of Diabetes Science & Technology, 8(6), 1185	qualitative - focus groups	2014	US	characterize participants’ experiences of a diabetes self-management (DSM) education program delivered via a virtual world (VW) versus a face-to-face (F2F) format	Diabetes	Mean age not reported 40+ yrs old = 100% (in virtual world group)	1	0	<high school 14.3%, high school 28.6%, Vocational/tech/associate’s 28.6%, College or postgraduate 28.5%	NA	NA	Web based community	group	Diabetes self-management program (not described in detail in this paper)	multi-component	Emotional/appraisal	NA	Both those who participated in the virtual world and face to face format reported similar values and experiences with peer-derived social support and expressed the importance of being together with women of the same ethnicity and diagnosis	virtual world participants expressed attitudes suggesting that the virtual world intervention delivery format provided peer support that was just as intimate as face to face interactions, and appreciated the convenience, comfort, and anonymity of engaging in the program from home; Participants in both groups shared that the peer support allowed them to adopt compassionate attitudes—having learned…
21432	Kemp, E.,Koczwara, B.,Butow, P.,Turner, J.,Girgis, A.,Schofield, P.,Hulbert-Williams, N.,Levesque, J.,Spence, D.,Vatandoust, S.,Kichenadasse, G.,Roy, A.,Sukumaran, S.,Karapetis, C. S.,Richards, C.,Fitzgerald, M.,Beatty, L. (2018). Online information and support needs of women with advanced breast cancer: a qualitative analysis Supportive Care in Cancer, #volume#(#issue#), 1-8	qualitative - looked at experiences	2018	Australia	2 studies: 1) examine whether information and support-seeking preferences of women with advanced breast cancer could be addressed in an online intervention; 2) examine how an existing intervention for patients with early stage cancer could be adapted for women with advanced breast cancer.	Advanced breast cancer	Study 1: 59.71 yrs Study 2: 58.80 yrs	1	0	NA	Does not specify how long, participants received access to a 6-module online psychological intervention	NA	Web based community	NA	Not a study reporting on outcomes of a specific intervention	Single (participants were given access to a 6 module online)	Emotional, informational	NA	Study 1, 5 themes: information/support sought, sources, barriers to information and support seeking, content, and attitudes to Internet. "Participants also identified barriers to obtaining peer support. The majority reported not using a support group, with barriers including the sentiment that support groups were not ‘their thing’, lack of availability/access, not ‘fitting in’ due to most or all …
11667	Allison A. Lewinski, Edwin B. Fisher (2016). Social interaction in type 2 diabetes computer-mediated environments: How inherent features of the channels influence peer-to-peer interaction. Chronic Illness, 12(2), 116	integrative review	2016	US	determine how the features of a computermediated environment influence social interactions among individuals with type 2 diabetes	Diabetes	NA	NA	NA	NA	NA	NA	Multiple	NA	The purpose of this integrative review was to determine how the features of a computer-mediated environment influence social interactions among individuals with type 2 diabetes.	NA	NA	NA		Computer-mediated environments enhance an individual’s ability to interact with peerswhile increasing the convenience of obtaining personalized support. A matrix, focused on socialinteraction among peers, identified themes across all articles, and five characteristics emerged:(1) the presence of synchronous and asynchronous communication, (2) the ability to connect withsimilar peers, (3) the pres…	Five characteristics of CMEs emerged as influential in creating opportunities for socially supportive interactions: the presence of synchronous and asynchronous communication, the ability to connect with peers, the presence or absence of a moderator, personalization of feedback regarding individual progress and self-management, and the ability of individuals to maintain choice during participatio…
3150	Longinetti E.,Manoharan V.,Ayoub H.,Surkan P.J., Z. ElKhatib (2017). Utilization of social media and web forums by HIV patients - A cross-sectional study on adherence and reported anxiety level. Preventive Medicine Reports, 6(#issue#), 137	survey	2017	Sweden (but participants were from 50 different countries)	understand the characteristics of a sample of people living with HIV in terms of their treatment adherence, anxiety levels, and type of internet support used	HIV	Mean age not reported Half of the participants were between the ages 18 and 40 yrs	0.28	0.72	college education 79%	NA	NA	Multiple - HIV forums, social networking sites, and emailing lists	NA	This study was conducted using a 14-item questionnaire hosted onthe survey website http://www.surveygizmo.com. A total of 222 participants answered questions about theirdemographic characteristics, level of satisfaction with the HIV Internetforums, duration of living with HIV, and their anxiety level during thelast month.	single	NA	NA		older PLWH tended to use group emails, while the younger participants seemed to be more prone to using social networking sites when compared to users of email groups or general HIV forums (but no strong correlation); low- and middle- income countries were more likely to use group emails and social networking sites compared to general forums; people who use group emails and social networking sites…
20642	Henwood, R.,Patten, G.,Barnett, W.,Hwang, B.,Metcalf, C.,Hacking, D.,Wilkinson, L. (2016). Acceptability and use of a virtual support group for HIV-positive youth in Khayelitsha, Cape Town using the MXit social networking platform AIDS Care, 28(7), 898-903	mixed methods	2016	South Africa	evaluated the acceptability and uptake of the MXit chat-room 13 months after the chat-room started	HIV	Unclear 58% of participants between 23 and 25 years	0.63	0.37	NA	NA	NA	Online chat room	group	“virtual support group” was introduced in the form of a closed chat-room named “Khaya HIV Positive”. The chat-room used the MXit social networking platform, an instant messaging application that can run on most basic phones with Internet connectivity.MXit allows users to send and receive one-on-one messages from other users, and to participate in chat-rooms. MXit users choose usernames, and do no…	multi-component	Emotional, informational	NA		65% were aware of the chat-room and 39% knew how to access it, 34% used the chat-room at least once, 20% had visited the chatroom in the past month, and 29% had used MXit to have private conversations with other club members, 57% used the chat-room to get advice, and 84% of all respondents felt that offering a service outside the youth club meetings was important and would like to see one to cont…
11923	Stephanie A. Kodatt, Jared E. Shenk, Mark L. Williams, Keith J. Horvath (2014). Leadership qualities emerging in an online social support group intervention. Sexual and Relationship Therapy, 29(4), 467	content analysis	2014	US	assess the types of leadership qualities that would emerge in an online social support group intervention to improve medication adherence for men with HIV, and to characterize the demographic and psychosocial profiles of leaders	HIV	leaders 43.3 yrs; non leaders 42.2 yrs	0	1	years of schooling leaders 16.2 (2.3), non leaders 14.8 (2.4)	8 weeks	NA	online discussion board	group	Thrive With Me (TWM) intervention was developed to allow people living with HIV to interact with each other in an online environment to assess the impact of this approach on ART adherence (for a full description of the study and its results, see Horvath et al., 2013); participants were given the opportunity to post online messages to other members of the treatment arm, to which other members coul…	single	Emotional, informational	NA	The most common leadership style to emerge was mentoring/feedback (representing 40% of all posts coded as a leadership style; n=26), followed by encouragement (30%; n= 19), inspirational motivation (14%; n=9), intellectual stimulation (11%; n=7), and idealized influence (5%; n=3)	Leaders appeared similar to non-leaders with respect to age, ART adherence, schooling, race, residency, employment, student status, yearly salary, depressive symptoms, perceived stress, perceived HIV stigma, level of life chaos, and alcohol consumption; leaders had lived with HIV for an average of 18 years, while the non-leaders had lived with HIV for an average of 11 years; leaders exhibited hig…
7155	Young S.D.,Cumberland W.G.,Lee S.J.,Jaganath D.,Szekeres G., T. Coates (2013). Social networking technologies as an emerging tool for HIV prevention. Annals of Internal Medicine, 159(5), 318	RCT	2013	US	to determine whether social networking communities can increase HIV testing among African American and Latino men who have sex with men (MSM)	HIV	31.5 yrs	0	1	60% reported having a high school diploma, GED, or associate’s degree; more than 35% reported having a bachelor’s degree or higher	12 weeks	weekly	Social Network	group	Facebook was used to create closed groups (unable to be accessed or searched for by persons who were not group members) for the 2 control and 2 intervention groups. Participants were randomly and blindly assigned to 1 of 2 intervention or control groups and then randomly assigned to 2 peer leaders within that group. Each group was designed to have 28 participants and 4 peer leaders. During each w…	single	Emotional, informational	NA		More intervention participants requested an HIV testing kit than control participants (25 of 57 [44%] vs. 11 of 55 [20%]; mean difference, 24 percentage points [95% CI, 8 to 41 percentage points]). Almost 95% of intervention participants and 73% of control participants voluntarilycommunicated using the social platform. Twenty-five of the 57 intervention participants (44%)requested home-based HIV …
3314	Senn T.E.,Braksmajer A.,CouryDoniger P.,Urban M.A.,Rossi A., M. P. Carey (2017). Development and preliminary pilot testing of a peer support text messaging intervention for HIV-infected black men who have sex with men. Journal of acquired immune deficiency syndromes, 74(#issue#), S121	survey	2018	US	report on the feasibility of a peer support text messaging intervention designed to increase retention in HIV care and HIV medication adherence among HIV-infected Black MSM	HIV	40 yrs	0	1	Two men (33%) completed high school, 4 (67%) completed at least some college; 2 missing	1 month	Peer mentors asked to respond within 12 hours when a mentee sent a text, and asked to reach out to mentees if they had not heard from them in 3 days	Text Message	one on one	HIV-infected Black MSM were recruited to serve as volunteer peer mentors and trained in motivational techniques, peer support skills, and skills for improving appointment attendance and medication adherence; and app was developed to capture the text exchanges between peer mentors and mentees	single	Emotional, informational	Information-Motivation-Behavioral Skills model	Some mentees desired more frequent contact with mentors, and mentors reported that other commitments made it difficult at times to be fully engaged. Both mentors and mentees desired more personalized contact
11536	Tanya Millard, Paul A. Agius, Karalyn McDonald, Sean Slavin, Sonya Girdler, Julian H. Elliott (2016). The Positive Outlook study: A randomised controlled trial evaluating online self-management for HIV positive gay men. AIDS and Behavior, 20(9), 1907	RCT	2016	Australia	evaluate the effectiveness of an online self-management program in improving health outcomes and well-being for gay men living with HIV in Australia	HIV	42.3 yrs	0	1	28% secondary school, 72% tertiary school	7 weeks	weekly	Web based community	group	"Positive outlook" : The program was delivered as closed groups with 15 participants per group. A peer support officer from a community organisation supporting PWHIV facilitated each group. Over 7 weeks, participants were encouraged to log onto the program for approximately 90 min per week. The program was accessible through a password protected website and consisted of a series of information mo…	multi-component	appraisal	based on self-efficacy theory	significant improvement in the intervention group on the PROQOL-HIV subscales of body change (p = 0.036), social relationships (p = 0.035) and emotional distress (p = 0.031); the HeiQ subscales of health-directed activity (p = 0.048); constructive attitudes and approaches (p = 0.015); skill and technique acquisition (p = 0.046) and health service navigation (p = 0.008); and the Positive Outlook S…
11966	Yanru Guo, Dion HoeLian Goh (2014). "I Have AIDS": Content analysis of postings in HIV/AIDS support group on a Chinese microblog. Computers in Human Behavior, 34(#issue#), 219	content analysis	2014	China	used directed content analysis to categorize messages posted on the people living with HIV/AIDS Support Group on Sina Weibo, a China-based microblog	HIV	NA	NA	NA	NA	NA	NA	online discussion board	group	The PHA Support Group is a closed group and membership is required before one can view and post messages. All the messages posted in the group are available to every group member. The founder functions as a moderator in the group, according to him, this group is to provide a place where PHA could exchange health information, make new friends, and release emotional pressures. As with Sina Weibo, m…	unclear	NA	NA	1277 messages from the first 10 weeks and 966 messages from the last 10 weeks were coded; The frequency of Socio-emotional Messages (from 37.67% to 51.14%) exceeded that of Informational Messages (from 62.33% to 48.86%) to become the major category over time; the percentage of Non-medical Related Messages (41.43%) was significantly greater than the percentage of Medical Related Messages (20.91%) …	Among different components in positive socio-emotional messages, emotional support messages are more frequently posted than other types, accounting for almost one third of total positive socio-emotional messages; The percentage of Intimacy Relationship Messages saw a drastic increase from 0.63% to 17.29% during the two time periods
23196	Coulson, N. (2015). Patterns of Engagement With Inflammatory Bowel Disease Online Support Groups: Comparing Posters and Lurkers Gastroenterology nursing : the official journal of the Society of Gastroenterology Nurses and Associates, 38(5), 348-353	survey	2015	United Kingdom	compare posters and lurkers (i.e., those who read messages but choose not to post) in terms of engagement and motives for accessing online groups as well as to explore reasons why lurkers do not make an active contribution through posting messages	Inflammatory Bowel Disease	35.9 yrs	0.783	0.217	NA	NA	NA	online discussion board	NA	Content analysis of IBD related online support group	unclear	NA	NA	invited users of multiple IBD related online support groups to analyze behaviours of posters vs lurkers; members who posted messages visited the groups more frequently and spent more time online compared with lurkers; posters were more likely to report accessing an IBD online support group to find others and obtain emotional support, ask a question and seek advice, share information and experienc…
23349	Lobchuk, M.,McClement, S.,Rigney, M.,Copeland, A.,Bayrampour, H. (2015). A Qualitative Analysis of "naturalistic" Conversations in a Peer-Led Online Support Community for Lung Cancer Cancer Nursing, 38(5), E21-E31	content analysis	2015	US	describe the content of messages in a United StatesYbased online support community for lung cancer	Lung cancer	Not reported - age range 36 to 65 years of age (of registered users, not necessarily of users who posted in the analyzed data)	Of 268 users who identified themselves as patients: 66% female, 12% male, 22% not identified	Of 268 users who identified themselves as patients: 66% female, 12% male, 22% not identified	NA	No duration to intervention - study used a convenience sample of archived online threaded messages posted in the online lung cancer support community during August and September 2008	NA	online discussion board	NA	online lung cancer support community that was offered to the public by a United States based lung cancer nonprofit organization in partnership with an online management company from 2006 to 2010.Online postings in this support community were regularly monitored by the lung cancer nonprofit organization staff for appropriateness of responses and content shared by users. Monitors would also respond…	single	emotional, informational	human bonding and social support		9 themes: disease-related information, diagnostic test information, treatment-related information, symptoms and their meaning, deterioration of health status, advocacy, positive survivorship, experiencing healthcare providers or the system, and making sense of emotions; The overall tone of messages posted by users exhibited bonding through words of empathy and encouragement plus solidarity with o…
7363	Kohlmann T.,Wang C.,Lipinski J.,Hadker N.,Caffrey E.,Epstein M.,Sadasivan R., K. Gondek (2013). The impact of a patient support program for multiple sclerosis on patient satisfaction and subjective health status. Journal of Neuroscience Nursing, 45(3), E3	survey	2013	Germany	evaluate patient needs and the patient support program’s (PSP) role in meeting those needs; understand the drivers of PSP satisfaction and loyalty; and assess whether a MS PSP provides quantifiable, incremental benefit to patients, as measured by patient-reported health status, health state utility, and/or health-related quality of life	MS	Mean age not reported most respondents (87%) were between 25 and 54 years old at time of administration	0.691	0.309	Primary and secondary education only 68.0%; University 28.2%; Postgraduate 1.5%; Other 2.3%	NA	Unclear	Online chat room	NA	Online offerings: Such as chat rooms for peer-to-peer interaction and online patient education materials.	multi-component	Unlear	NA		Only 57% of respondents had used online offerings and respondents were less familiar with this offering; knowing that one is helpful and interacting with other MS patients was identified as a moderate need (6.0); ‘‘high-need’’ group (those having high importance ratings (8-10) on six or more MS needs more likely to use online offerings, and had more satisfaction with it
4099	Rath L.,Vijiaratnam N., O. Skibina (2016). Alemtuzumab (Lemtrada) in multiple sclerosis: Lessons from social media in enhancing patient care #journal#, #volume#(#issue#), #Pages#	content analysis	2017	Australia	observe communication on a peer-to-peer Facebook group for content, accuracy of posts, and number of “likes” per post and to compare shared themes to current approved prescribing information and educational modules	MS	NA	NA	NA	NA	14 days, 458 posts were reviewed.	NA	Social Network	group	Facebook group specific to alemtuzumab in MS	single	Informational	NA	Members contemplating receiving or currently receiving alemtuzumab primarily used Facebook for information gathering (54.6%), followed by seeking emotional support and sharing personal experiences (45.4%). Most shared experiences (83.6%) were positive. Themes for information were predominantly consistent with standard protocols. Complications discussed included infection (15.50%), bone pain (11.8…
8208	Hess R.F., J. A. D. Weinland (2012). The life-changing impact of peripartum cardiomyopathy: An analysis of online postings. MCN The American Journal of Maternal/Child Nursing, 37(4), 241	mixed methods	2012	US	to describe the contents of postings made on the My Space® PPCM support group Web site by women diagnosed with PPCM.	Peripartum Cardiomyopathy	NA	(95%) were made by women diagnosed with PPCM; the remaining eight people (5%) were husbands, mothers, sisters and grandmother	NA	NA	Posts were collected between Sep 2005 and May 2008	NA	Social Network	group	My Space PPCM support group Web site	single	Informational	NA	247 online postings over 31 months. Six themes emerged from analysis: discussion of symptomology, exchange of advice (informational support and emotional encouragement), interactions with healthcare providers, uncertainty of future pregnancies, expressions of spirituality, and recovery from heart failure
12168	Chiara Libreri, Guendalina Graffigna (2012). Mapping online peer exchanges on diabetes. Neuropsychological Trends, 12(#issue#), 125	qualitative - looked at experiences	2012	Italy	understand the role of Web 2.0 contexts into shaping online exchanges about diabetes in italy	Diabetes	NA	NA	NA	NA	NA	NA	Multiple	NA	multiple online peer support communities observed - 156 total: 77 blogs, 14 personal blogs, 40 forums, 1 chat, 12 social network pages, 8 social network groups, 4 Q&A sites	NA	NA	NA		4 prototyes of online exchanges on diabetes: popularizing scientic knowledge, informing about diabetes and related activities, educating on diabetes and its management, sharing knowledge and support.
22227	Rising, C. J.,Bol, N.,Burke-Garcia, A.,Rains, S.,Wright, K. B. (2017). Perceived Stress in Online Prostate Cancer Community Participants: Examining Relationships with Stigmatization, Social Support Network Preference, and Social Support Seeking Journal of health communication, 22(6), 469-476	survey	2017	US	examine relationships between perceived stress, prostate cancer-related stigma, weak-tie support preference, and online community use for social support	Prostate cancer	63.80 yrs	0	1	only 9.5% reporting no college	NA	NA	online discussion board	one on one	Survey participants were recruited between September and October 2015 from online prostate cancer communities using voluntary sampling	single	emotional, informational	NA	41% participants reported seeking emotional support or advice, 59% did not report seeking emotional support or advice; there was no association between stigma and perceived stress among participants who did not use the community for advice or emotional support. Among those that did use the community for advice or emotional support, however, stigma was positively associated with perceived stress. …
5589	Huber J.,Maatz P.,Muck T.,Keck B.,Friederich H.C.,Herzog W., A. Ihrig (2015). The impact of an online support group on patients' treatment decisions for localized prostate cancer: An online survey #journal#, #volume#(#issue#), #Pages#	survey	2017	Germany	Analyze the effect of an online support group (OSG)on the final treatment decision for localized prostate cancer	Prostate cancer	Treatment decision unchanged after OGS group 65.0 +/- 8.3; Treatment changed after OGS group 66.2 +/- 8.6	0	1	High (greater than or equal to 12): treatment unchanged 48.4%, treatment changed 45.0%; Low (less than or equal to 11): treatment unchanged 51.6%, treatment changed 55.0%	Between July and October 2013	NA	online discussion board	NA	study of the largest German prostate cancer OSG between July and October 2013.The online survey comprised 127 questions covering Socciodemographic and disease-related information, decision-making habits, health-related quality of life, distress, depression, and anxiety. The primary outcome was to measure the effect of an OSG on thefinal treatment outcome	single	NA	NA	Of all the participants in the program, 29.2% revised their initial treatment decision
546	De Simoni A,Shanks A,BalasooriyaSmeekens C, J. Mant (2016). Stroke survivors and their families receive information and support on an individual basis from an online forum: descriptive analysis of a population of 2348 patients and qualitative study of a sample of participants BMJ Open, 6(4), e010501	content analysis	2016	UK	describe the characteristics ofparticipants of an online stroke forum, their reasons forposting in the forum and whether responses addressed users’needs	Stroke	52 yrs	0.42	0.48	NA	forum posts postsdated from 2004 to 2011 were analyzed	NA	online discussion board	group	Talkstroke forum, a moderated online forum containing postsdated from 2004 to 2011	single	Informational	NA		main users’intents for writing in the forum were requests/offers of information and support (58%) and sharing own experiences of stroke (35%); most information needs were around stroke-related physical impairments, understanding the cause of stroke and the potential for recovery; up to 95% of theusers’intents were met by the replies received
2375	Gregory C. Smith, Nichole Egbert, Mary Dellman-Jenkins, Kevin Nanna, Patrick A. Palmieri (2012). Reducing depression in stroke survivors and their informal caregivers: a randomized clinical trial of a Web-based intervention. Rehabilitation Psychology, 57(3), 196	RCT	2012	US	to develop and test the efficacy of a web-based intervention for alleviating depression in male stroke survivors (SSs) and their spousal caregivers (CGs) that blends both peer and professional support	Stroke	SS intervention 59.9 yrs SS control 59.1 yrs	0	1	High school or less: intevention 9 (60.0%) control 9 (52.9%); High school or more: intervention 8 (40.0%) control 8 (47.1%)	11 weeks	17 online chat sessions (2 sessions weekly); email and message board (unknown)	Web based community	group	five components: Professional Guide, Educational Videos, Online Chat Sessions, Email and Message Board, and Resource Room - designed to provide CGs with knowledge, resources, and skills to help them both reduce their personal distress and to provide optimal emotional care to the SS	multi-component	Emotional, informational	based on the prominent Stress Process Model	Depression, mastery, self-esteem, social support.Higher percentages of SSs in the intervention condition showed at least a 50 percent drop in T1 CES-D scores at T2 and T3 versus those in the control condition. depression scores for those in the intervention condition were lower at T3 than for controls.Also, there was a non significant trend for lower levels of social support being reported atT3 b…
22013	Linden, K.,Berg, M.,Adolfsson, A.,Sparud-Lundin, C. (2018). Person-centred, web-based support in pregnancy and early motherhood for women with Type 1 diabetes mellitus: a randomized controlled trial Diabetic Medicine, 35(2), 232-241	RCT	2017	Sweden	evaluate a person-centred, web-based support programme aimed at improving the well-being and self-efficacy of diabetes management during pregnancy and after childbirth	Diabetes	mean age intervention 31.4 yrs control 30.2 yrs	1	0	intervention - Primary school 1 (1.3), Secondary school 24 (31.2), university 52 (67.5); control - primary school 2 (2.5), secondary school 26 (32.5), university 52 (65.0)	Unclear - "during pregnancy up to 6 months after birth"	Unclear- Mean (min and max) number of visits to the forums = 54 (0.0; 703)	online discussion board	group	web-based support designed to assist in decision-making; intervention had three components: 1) evidence based information, 2) self-care diary, 3) discussion forum for peer support, moderated by the research group	multi-component	Unclear	Thetheoretical basis for the intervention was person-centred care	general well-being and self-efficacy of diabetes management at 6 months after childbirth. no significant differences. At 6 months after childbirth, the web-based support plus standard care was not superior to standard carein terms of general well-being or self-efficacy of diabetes management.	explained by the low number ofparticipants who had a high activity level. Few simultaneously active participants in the web-based programme andstressors in motherhood and diabetes postpartum were the main barriers to its use. person-centred, web-based support weobserved no difference compared with standard care in generalwell-being, self-efficacy of diabetes management at 6 monthsafter childbirth…
